# Supplementary material for: Oscillatory-Flow PCR Microfluidic Chip Driven by Low Speed Biaxial Centrifugation
Source: Biosensors (Basel). 2023 May 18;13(5):555. doi: 10.3390/bios13050555 (PMC10216608; doi:10.3390/bios13050555)
Supplement: Supplementary file 1 [file biosensors-13-00555-s001.zip]

Archive with 2 entries (2 files):
- biosensors-2345888-supplementary-for publish.pdf
- biosensors-2345888-supplementary-Process of biaxial centrifugation.mp4
